# Supplementary material for: Novel Organochlorinated Xerogels: From Microporous Materials to Ordered Domains
Source: Polymers (Basel). 2021 Apr 27;13(9):1415. doi: 10.3390/polym13091415 (PMC8123792; doi:10.3390/polym13091415)
Supplement: Supplementary file 1 [file polymers-13-01415-s001.zip]

Archive with 1 entries (1 files):
- polymers-1197509-supplementary.pdf
